# Supplementary material for: Parasite Removal, but Not Herbivory, Deters Future Parasite Attachment on Tomato
Source: PLoS One. 2016 Aug 16;11(8):e0161076. doi: 10.1371/journal.pone.0161076 (PMC4986975; doi:10.1371/journal.pone.0161076)
Supplement: S1 Dataset — (XLS) [file pone.0161076.s001.xls]

## Sheet: PreviousDodderExp.May2016
S1 Title: Effects of prior dodder attachment on subsequent dodder attachment on 6 tomato cultivars
Plant	Treat	Cult	Block	Height	D1	JulD1	D1 att	JulD1att	AveDayAtt	D2	JulD2	D2 att	Yes/No	JulD2Att	AveDayAtt2	AveDayAtt3
22	DD	1	2	22	2016-05-18	14138	2016-05-19	14139	1	2016-05-21	14141	2016-05-23	0	14143	0	2
60	DD	1	4	26	2016-05-18	14138	2016-05-20	14140	2	2016-05-23	14143	2016-05-26	1	14146	3	3
88	DD	1	5	25.5	2016-05-21	14141	2016-05-22	14142	1	2016-05-24	14144	2016-05-25	1	14145	1	1
93	DD	1	6	21.5	2016-05-18	14138	2016-05-20	14140	2	2016-05-22	14142	2016-05-24	0	14144	0	2
161	DD	1	9	22	2016-05-19	14139	2016-05-20	14140	1	2016-05-22	14142	2016-05-23	0	14143	0	1
170	DD	1	10	24	2016-05-23	14143	2016-05-24	14144	1	2016-05-26	14146	2016-05-28	0	14148	0	2
192	DD	1	11	24	2016-05-23	14143	2016-05-25	14145	2	2016-05-27	14147	2016-05-28	1	14148	1	1
211	DD	1	12	25	2016-05-23	14143	2016-05-25	14145	2	2016-05-27	14147	2016-05-28	1	14148	1	1
264	DD	1	15	25	2016-05-21	14141	2016-05-23	14143	2	2016-05-25	14145	2016-05-27	0	14147	0	2
322	DD	1	18	26	2016-05-24	14144	2016-05-25	14145	1	2016-05-27	14147	2016-05-28	1	14148	1	1
326	DD	1	19	21	2016-05-27	14147	2016-05-29	14149	2	2016-05-31	14151	2016-06-01	1	14152	1	1
343	DD	1	20	20	2016-05-24	14144	2016-05-26	14146	2	2016-05-28	14148	2016-05-29	1	14149	1	1
372	DD	1	21	21	2016-05-29	14149	2016-05-30	14150	1	2016-06-01	14152	2016-06-02	1	14153	1	1
399	DD	1	23	28	2016-05-26	14146	2016-05-28	14148	2	2016-05-30	14150	2016-05-31	1	14151	1	1
26	DR	1	2	25.5	2016-05-18	14138	2016-05-19	14139	1	2016-05-21	14141	2016-05-24	1	14144	3	3
40	DR	1	3	21.5	2016-05-18	14138	2016-05-20	14140	2	2016-05-23	14143	2016-05-24	0	14144	0	1
78	DR	1	5	25	2016-05-18	14138	2016-05-19	14139	1	2016-05-21	14141	2016-05-23	0	14143	0	2
107	DR	1	6	20	2016-05-18	14138	2016-05-19	14139	1	2016-05-21	14141	2016-05-22	1	14142	1	1
179	DR	1	10	20	2016-05-23	14143	2016-05-24	14144	1	2016-05-26	14146	2016-05-28	0	14148	0	2
196	DR	1	11	23	2016-05-23	14143	2016-05-25	14145	2	2016-05-27	14147	2016-05-29	1	14149	2	2
201	DR	1	12	22	2016-05-23	14143	2016-05-25	14145	2	2016-05-27	14147	2016-05-29	0	14149	0	2
309	DR	1	18	30	2016-05-24	14144	2016-05-25	14145	1	2016-05-27	14147	2016-05-29	0	14149	0	2
327	DR	1	19	20	2016-05-24	14144	2016-05-25	14145	1	2016-05-27	14147	2016-05-28	0	14148	0	1
353	DR	1	20	20	2016-05-24	14144	2016-05-26	14146	2	2016-05-28	14148	2016-05-29	1	14149	1	1
368	DR	1	21	21.5	2016-05-28	14148	2016-05-30	14150	2	2016-06-01	14152	2016-06-04	1	14155	3	3
392	DR	1	22	24	2016-05-26	14146	2016-05-27	14147	1	2016-05-29	14149	2016-05-30	1	14150	1	1
36	ND	1	2	25.5	.	.	.	.	.	2016-05-21	14141	2016-05-23	1	14143	2	2
56	ND	1	4	27	.	.	.	.	.	2016-05-23	14143	2016-05-25	1	14145	2	2
79	ND	1	5	20	.	.	.	.	.	2016-05-24	14144	2016-05-25	1	14145	1	1
176	ND	1	10	25	.	.	.	.	.	2016-05-26	14146	2016-05-28	1	14148	2	2
189	ND	1	11	24	.	.	.	.	.	2016-05-27	14147	2016-05-28	1	14148	1	1
205	ND	1	12	24	.	.	.	.	.	2016-05-27	14147	2016-05-29	1	14149	2	2
266	ND	1	15	26	.	.	.	.	.	2016-05-25	14145	2016-05-26	1	14146	1	1
310	ND	1	18	30	.	.	.	.	.	2016-05-27	14147	2016-05-29	1	14149	2	2
325	ND	1	19	19	.	.	.	.	.	2016-05-31	14151	2016-06-01	1	14152	1	1
351	ND	1	20	20	.	.	.	.	.	2016-05-28	14148	2016-05-30	1	14150	2	2
381	ND	1	22	21	.	.	.	.	.	2016-05-29	14149	2016-05-30	1	14150	1	1
101	ND	1	6	21	.	.	.	.	.	2016-05-22	14142	2016-05-23	0	14143	0	1
150	ND	1	9	20	.	.	.	.	.	2016-05-23	14143	2016-05-25	0	14145	0	2
414	ND	1	23	30	.	.	.	.	.	2016-05-30	14150	2016-06-02	0	14153	0	3
374	ND	1	21	24	.	.	.	.	.	2016-06-01	14152	2016-06-04	0	14155	0	3
9	DD	2	1	22.5	2016-05-18	14138	2016-05-20	14140	2	2016-05-23	14143	2016-05-25	0	14145	0	2
19	DD	2	2	14	2016-05-18	14138	2016-05-19	14139	1	2016-05-21	14141	2016-05-23	1	14143	2	2
31	DR	2	2	20.5	2016-05-18	14138	2016-05-21	14141	3	2016-05-23	14143	2016-05-25	1	14145	2	2
53	DD	2	3	18	2016-05-18	14138	2016-05-19	14139	1	2016-05-21	14141	2016-05-23	0	14143	0	2
63	DD	2	4	19.5	2016-05-21	14141	2016-05-23	14143	2	2016-05-24	14144	2016-05-26	1	14146	2	2
85	DD	2	5	16	2016-05-18	14138	2016-05-19	14139	1	2016-05-21	14141	2016-05-23	0	14143	0	2
94	DD	2	6	23	2016-05-18	14138	2016-05-19	14139	1	2016-05-21	14141	2016-05-23	0	14143	0	2
126	DD	2	7	17	2016-05-31	14151	2016-06-01	14152	1	2016-06-03	14154	2016-06-04	1	14155	1	1
144	DD	2	8	18	2016-05-23	14143	2016-05-24	14144	1	2016-05-27	14147	2016-05-29	0	14149	0	2
162	DD	2	9	16	2016-05-30	14150	2016-06-01	14152	2	2016-06-03	14154	2016-06-05	1	14156	2	2
168	DD	2	10	22	2016-05-30	14150	2016-05-31	14151	1	2016-06-02	14153	2016-06-03	1	14154	1	1
190	DD	2	11	22	2016-05-23	14143	2016-05-25	14145	2	2016-05-27	14147	2016-05-29	1	14149	2	2
214	DD	2	12	20	2016-05-24	14144	2016-05-25	14145	1	2016-05-28	14148	2016-05-30	1	14150	2	2
217	DD	2	13	24	2016-05-24	14144	2016-05-27	14147	3	2016-05-29	14149	2016-05-31	1	14151	2	2
249	DD	2	14	19	2016-05-30	14150	2016-06-01	14152	2	2016-06-03	14154	2016-06-05	1	14156	2	2
257	DD	2	15	26	2016-05-30	14150	2016-05-31	14151	1	2016-06-02	14153	2016-06-03	1	14154	1	1
280	DD	2	16	16	2016-05-19	14139	2016-05-20	14140	1	2016-05-22	14142	2016-05-23	0	14143	0	1
289	DD	2	17	20	2016-05-30	14150	2016-06-01	14152	2	2016-06-03	14154	2016-06-06	1	14157	3	3
323	DD	2	18	18	2016-05-24	14144	2016-05-25	14145	1	2016-05-27	14147	2016-05-29	1	14149	2	2
329	DD	2	19	17	2016-05-24	14144	2016-05-25	14145	1	2016-05-27	14147	2016-05-29	1	14149	2	2
356	DD	2	20	17	2016-05-24	14144	2016-05-26	14146	2	2016-05-28	14148	2016-05-30	1	14150	2	2
362	DD	2	21	18	2016-05-28	14148	2016-05-30	14150	2	2016-06-01	14152	2016-06-02	1	14153	1	1
390	DD	2	22	29	2016-05-26	14146	2016-05-27	14147	1	2016-05-29	14149	2016-05-31	1	14151	2	2
402	DD	2	23	24	2016-05-26	14146	2016-05-28	14148	2	2016-05-30	14150	2016-05-31	1	14151	1	1
430	DD	2	24	23	2016-05-27	14147	2016-05-28	14148	1	2016-05-31	14151	2016-06-03	1	14154	3	3
435	DD	2	25	24	2016-05-27	14147	2016-05-29	14149	2	2016-05-30	14150	2016-05-31	1	14151	1	1
453	DD	2	26	27	2016-06-01	14152	2016-06-03	14154	2	2016-06-05	14156	2016-06-06	1	14157	1	1
485	DD	2	27	29	2016-06-01	14152	2016-06-03	14154	2	2016-06-05	14156	2016-06-06	1	14157	1	1
501	DD	2	28	24	2016-05-31	14151	2016-06-02	14153	2	2016-06-04	14155	2016-06-05	1	14156	1	1
505	DD	2	29	28	2016-06-01	14152	2016-06-02	14153	1	2016-06-04	14155	2016-06-05	1	14156	1	1
524	DD	2	30	35	2016-05-31	14151	2016-06-01	14152	1	2016-06-03	14154	2016-06-04	1	14155	1	1
12	DR	2	1	16	2016-05-18	14138	2016-05-29	14149	11	2016-05-23	14143	2016-05-25	1	14145	2	2
31	DR	2	2	20.5	2016-05-18	14138	2016-05-21	14141	3	2016-05-23	14143	2016-05-28	1	14148	5	5
44	DR	2	3	18	2016-05-18	14138	2016-05-20	14140	2	2016-05-21	14141	2016-05-23	0	14143	0	2
57	DR	2	4	19	2016-05-21	14141	2016-05-22	14142	1	2016-05-24	14144	2016-05-27	0	14147	0	3
77	DR	2	5	14	2016-05-31	14151	2016-06-02	14153	2	2016-06-04	14155	2016-06-06	0	14157	0	2
115	DR	2	7	18	2016-05-30	14150	2016-06-01	14152	2	2016-06-03	14154	2016-06-05	1	14156	2	2
142	DR	2	8	21	2016-05-30	14150	2016-05-31	14151	1	2016-06-03	14154	2016-06-06	0	14157	0	3
153	DR	2	9	19	2016-05-30	14150	2016-06-01	14152	2	2016-06-03	14154	2016-06-05	1	14156	2	2
163	DR	2	10	20	2016-05-25	14145	2016-05-26	14146	1	2016-05-28	14148	2016-05-30	0	14150	0	2
197	DR	2	11	25	2016-05-30	14150	2016-05-31	14151	1	2016-06-02	14153	2016-06-03	1	14154	1	1
216	DR	2	12	24	2016-05-23	14143	2016-05-24	14144	1	2016-05-26	14146	2016-05-27	1	14147	1	1
241	DR	2	14	22	2016-05-30	14150	2016-06-01	14152	2	2016-06-03	14154	2016-06-06	1	14157	3	3
256	DR	2	15	25	2016-05-30	14150	2016-06-01	14152	2	2016-06-03	14154	2016-06-07	1	14158	4	4
272	DR	2	16	17	2016-05-30	14150	2016-05-31	14151	1	2016-06-02	14153	2016-06-07	1	14158	5	5
291	DR	2	17	18	2016-05-30	14150	2016-06-01	14152	2	2016-06-03	14154	2016-06-07	1	14158	4	4
321	DR	2	18	16	2016-05-24	14144	2016-05-26	14146	2	2016-05-28	14148	2016-05-30	0	14150	0	2
330	DR	2	19	17	2016-05-25	14145	2016-05-27	14147	2	2016-05-28	14148	2016-05-29	1	14149	1	1
360	DR	2	20	18	2016-05-27	14147	2016-05-28	14148	1	2016-05-30	14150	2016-05-31	1	14151	1	1
377	DR	2	21	22	2016-05-26	14146	2016-05-27	14147	1	2016-05-29	14149	2016-05-30	1	14150	1	1
379	DR	2	22	20	2016-05-26	14146	2016-05-28	14148	2	2016-05-30	14150	2016-05-31	1	14151	1	1
408	DR	2	23	26	2016-05-26	14146	2016-05-27	14147	1	2016-05-29	14149	2016-05-31	0	14151	0	2
417	DR	2	24	26	2016-05-30	14150	2016-05-31	14151	1	2016-06-03	14154	2016-06-06	0	14157	0	3
437	DR	2	25	23	2016-05-27	14147	2016-05-28	14148	1	2016-05-30	14150	2016-05-31	1	14151	1	1
458	DR	2	26	33	2016-05-31	14151	2016-06-02	14153	2	2016-06-04	14155	2016-06-06	1	14157	2	2
473	DR	2	27	37	2016-05-31	14151	2016-06-02	14153	2	2016-06-04	14155	2016-06-07	1	14158	3	3
489	DR	2	28	30	2016-06-01	14152	2016-06-03	14154	2	2016-06-05	14156	2016-06-07	1	14158	2	2
508	DR	2	29	27	2016-05-31	14151	2016-06-01	14152	1	2016-06-03	14154	2016-06-05	1	14156	2	2
538	DR	2	30	30	2016-05-31	14151	2016-06-01	14152	1	2016-06-03	14154	2016-06-05	1	14156	2	2
17	ND	2	1	23	.	.	.	.	.	2016-05-23	14143	2016-05-25	1	14145	2	2
20	ND	2	2	14.5	.	.	.	.	.	2016-05-21	14141	2016-05-24	1	14144	3	3
37	ND	2	3	15	.	.	.	.	.	2016-05-21	14141	2016-05-23	1	14143	2	2
72	ND	2	4	17.5	.	.	.	.	.	2016-05-25	14145	2016-05-27	1	14147	2	2
82	ND	2	5	15	.	.	.	.	.	2016-05-21	14141	2016-05-23	1	14143	2	2
104	ND	2	6	19.5	.	.	.	.	.	2016-05-30	14150	2016-06-01	1	14152	2	2
119	ND	2	7	16	.	.	.	.	.	2016-06-03	14154	2016-06-05	1	14156	2	2
143	ND	2	8	23	.	.	.	.	.	2016-05-27	14147	2016-05-28	1	14148	1	1
152	ND	2	9	18	.	.	.	.	.	2016-06-03	14154	2016-06-04	1	14155	1	1
169	ND	2	10	NA	.	.	.	.	.	2016-05-28	14148	2016-05-30	1	14150	2	2
198	ND	2	11	22	.	.	.	.	.	2016-05-30	14150	2016-06-01	1	14152	2	2
210	ND	2	12	26	.	.	.	.	.	2016-05-27	14147	2016-05-28	1	14148	1	1
218	ND	2	13	18	.	.	.	.	.	2016-05-29	14149	2016-05-30	1	14150	1	1
248	ND	2	14	20	.	.	.	.	.	2016-06-03	14154	2016-06-06	1	14157	3	3
267	ND	2	15	18	.	.	.	.	.	2016-06-02	14153	2016-06-04	1	14155	2	2
287	ND	2	16	17	.	.	.	.	.	2016-05-22	14142	2016-05-25	1	14145	3	3
295	ND	2	17	18	.	.	.	.	.	2016-06-03	14154	2016-06-04	1	14155	1	1
313	ND	2	18	18	.	.	.	.	.	2016-05-27	14147	2016-05-30	1	14150	3	3
328	ND	2	19	18	.	.	.	.	.	2016-05-27	14147	2016-05-29	1	14149	2	2
357	ND	2	20	17	.	.	.	.	.	2016-05-28	14148	2016-05-29	1	14149	1	1
363	ND	2	21	20	.	.	.	.	.	2016-06-01	14152	2016-06-03	1	14154	2	2
389	ND	2	22	20	.	.	.	.	.	2016-05-29	14149	2016-05-30	1	14150	1	1
407	ND	2	23	28	.	.	.	.	.	2016-05-30	14150	2016-06-01	1	14152	2	2
419	ND	2	24	22	.	.	.	.	.	2016-05-30	14150	2016-06-01	1	14152	2	2
440	ND	2	25	18	.	.	.	.	.	2016-05-31	14151	2016-06-01	1	14152	1	1
455	ND	2	26	29	.	.	.	.	.	2016-06-04	14155	2016-06-07	1	14158	3	3
470	ND	2	27	29	.	.	.	.	.	2016-06-05	14156	2016-06-06	1	14157	1	1
500	ND	2	28	36	.	.	.	.	.	2016-06-04	14155	2016-06-06	1	14157	2	2
520	ND	2	29	34	.	.	.	.	.	2016-06-04	14155	2016-06-06	1	14157	2	2
540	ND	2	30	30	.	.	.	.	.	2016-06-03	14154	2016-06-05	1	14156	2	2
30	DD	3	2	23	2016-05-18	14138	2016-05-19	14139	1	2016-05-21	14141	2016-05-22	1	14142	1	1
86	DD	3	5	24	2016-05-18	14138	2016-05-19	14139	1	2016-05-21	14141	2016-05-25	0	14145	0	4
91	DD	3	6	22.5	2016-05-18	14138	2016-05-20	14140	2	2016-05-23	14143	2016-05-25	1	14145	2	2
147	DD	3	9	25	2016-05-19	14139	2016-05-20	14140	1	2016-05-22	14142	2016-05-24	0	14144	0	2
230	DD	3	13	28	2016-05-24	14144	2016-05-28	14148	4	2016-05-30	14150	2016-06-03	0	14154	0	4
263	DD	3	15	27	2016-05-21	14141	2016-05-23	14143	2	2016-05-25	14145	2016-05-26	1	14146	1	1
332	DD	3	19	25	2016-05-27	14147	2016-05-29	14149	2	2016-05-31	14151	2016-06-02	1	14153	2	2
347	DD	3	20	24	2016-05-24	14144	2016-05-26	14146	2	2016-05-28	14148	2016-05-30	1	14150	2	2
384	DD	3	22	37	2016-05-26	14146	2016-05-28	14148	2	2016-05-30	14150	2016-06-02	0	14153	0	3
434	DD	3	25	30	2016-05-25	14145	2016-05-27	14147	2	2016-05-29	14149	2016-05-30	1	14150	1	1
75	DR	3	5	25	2016-05-18	14138	2016-05-19	14139	1	2016-05-21	14141	2016-05-23	0	14143	0	2
109	DR	3	7	26	2016-05-21	14141	2016-05-22	14142	1	2016-05-24	14144	2016-05-25	0	14145	0	1
127	DR	3	8	23	2016-05-23	14143	2016-05-24	14144	1	2016-05-27	14147	2016-05-29	1	14149	2	2
262	DR	3	15	26	2016-05-19	14139	2016-05-21	14141	2	2016-05-23	14143	2016-05-25	0	14145	0	2
288	DR	3	16	27	2016-05-19	14139	2016-05-20	14140	1	2016-05-23	14143	2016-05-25	0	14145	0	2
317	DR	3	18	25	2016-05-24	14144	2016-05-26	14146	2	2016-05-28	14148	2016-05-30	0	14150	0	2
333	DR	3	19	26	2016-05-24	14144	2016-05-25	14145	1	2016-05-27	14147	2016-05-29	0	14149	0	2
352	DR	3	20	23	2016-05-24	14144	2016-05-26	14146	2	2016-05-28	14148	2016-05-29	0	14149	0	1
361	DR	3	21	29	2016-05-26	14146	2016-05-28	14148	2	2016-05-30	14150	2016-06-01	1	14152	2	2
395	DR	3	22	42	2016-05-27	14147	2016-05-28	14148	1	2016-05-30	14150	2016-05-31	1	14151	1	1
427	DR	3	24	26	2016-05-25	14145	2016-05-27	14147	2	2016-05-29	14149	2016-05-31	0	14151	0	2
84	ND	3	5	26.5	.	.	.	.	.	2016-05-21	14141	2016-05-24	1	14144	3	3
307	ND	3	18	32	.	.	.	.	.	2016-05-28	14148	2016-05-29	1	14149	1	1
331	ND	3	19	26	.	.	.	.	.	2016-05-31	14151	2016-06-04	1	14155	4	4
345	ND	3	20	25	.	.	.	.	.	2016-05-28	14148	2016-05-30	1	14150	2	2
367	ND	3	21	30.5	.	.	.	.	.	2016-05-30	14150	2016-06-01	1	14152	2	2
429	ND	3	24	33	.	.	.	.	.	2016-05-29	14149	2016-05-31	1	14151	2	2
441	ND	3	25	30	.	.	.	.	.	2016-05-29	14149	2016-05-30	1	14150	1	1
25	ND	3	2	26.5	.	.	.	.	.	2016-05-21	14141	2016-05-23	0	14143	0	2
149	ND	3	9	.	.	.	.	.	.	2016-05-22	14142	2016-05-23	0	14143	0	1
281	ND	3	16	26	.	.	.	.	.	2016-05-23	14143	2016-05-24	0	14144	0	1
106	ND	3	6	22	.	.	.	.	.	2016-05-23	14143	2016-05-25	0	14145	0	2
114	ND	3	7	25.5	.	.	.	.	.	2016-05-24	14144	2016-05-25	0	14145	0	1
254	ND	3	15	.	.	.	.	.	.	2016-05-23	14143	2016-05-25	0	14145	0	2
137	ND	3	8	27	.	.	.	.	.	2016-05-25	14145	2016-05-28	0	14148	0	3
229	ND	3	13	34	.	.	.	.	.	2016-05-30	14150	2016-05-31	0	14151	0	1
382	ND	3	22	30	.	.	.	.	.	2016-05-30	14150	2016-06-01	0	14152	0	2
6	DD	4	1	30	2016-05-18	14138	2016-05-19	14139	1	2016-05-21	14141	2016-05-22	1	14142	1	1
83	DD	4	5	28.5	2016-05-21	14141	2016-05-22	14142	1	2016-05-24	14144	2016-05-25	1	14145	1	1
123	DD	4	7	27	2016-05-18	14138	2016-05-19	14139	1	2016-05-21	14141	2016-05-22	0	14142	0	1
173	DD	4	10	28	2016-05-23	14143	2016-05-25	14145	2	2016-05-27	14147	2016-05-30	1	14150	3	3
183	DD	4	11	26	2016-05-23	14143	2016-05-25	14145	2	2016-05-27	14147	2016-05-29	0	14149	0	2
308	DD	4	18	30	2016-05-24	14144	2016-05-28	14148	4	2016-05-30	14150	2016-05-31	1	14151	1	1
335	DD	4	19	31	2016-05-24	14144	2016-05-25	14145	1	2016-05-27	14147	2016-05-28	1	14148	1	1
354	DD	4	20	29	2016-05-24	14144	2016-05-25	14145	1	2016-05-27	14147	2016-05-29	0	14149	0	2
375	DD	4	21	33	2016-05-26	14146	2016-05-28	14148	2	2016-05-30	14150	2016-05-31	1	14151	1	1
398	DD	4	23	38	2016-05-26	14146	2016-05-28	14148	2	2016-05-30	14150	2016-06-01	0	14152	0	2
418	DD	4	24	38	2016-05-25	14145	2016-05-26	14146	1	2016-05-28	14148	2016-05-29	0	14149	0	1
90	DR	4	5	29.5	2016-05-21	14141	2016-05-23	14143	2	2016-05-25	14145	2016-05-27	1	14147	2	2
292	DR	4	17	28	2016-05-19	14139	2016-05-20	14140	1	2016-05-23	14143	2016-05-26	0	14146	0	3
316	DR	4	18	28	2016-05-24	14144	2016-05-26	14146	2	2016-05-28	14148	2016-05-29	1	14149	1	1
358	DR	4	20	29	2016-05-27	14147	2016-05-29	14149	2	2016-05-31	14151	2016-06-03	0	14154	0	3
376	DR	4	21	38	2016-05-26	14146	2016-05-28	14148	2	2016-05-30	14150	2016-06-02	0	14153	0	3
7	ND	4	1	31	.	.	.	.	.	2016-05-21	14141	2016-05-22	1	14142	1	1
171	ND	4	10	30	.	.	.	.	.	2016-05-27	14147	2016-05-31	1	14151	4	4
182	ND	4	11	30	.	.	.	.	.	2016-05-27	14147	2016-05-28	1	14148	1	1
319	ND	4	18	31	.	.	.	.	.	2016-05-28	14148	2016-05-29	1	14149	1	1
334	ND	4	19	31	.	.	.	.	.	2016-05-27	14147	2016-05-28	1	14148	1	1
349	ND	4	20	32	.	.	.	.	.	2016-05-27	14147	2016-05-29	1	14149	2	2
371	ND	4	21	34.5	.	.	.	.	.	2016-05-30	14150	2016-06-01	1	14152	2	2
410	ND	4	23	35	.	.	.	.	.	2016-05-30	14150	2016-06-01	1	14152	2	2
111	ND	4	7	25	.	.	.	.	.	2016-05-21	14141	2016-05-24	0	14144	0	3
299	ND	4	17	28	.	.	.	.	.	2016-05-23	14143	2016-05-24	0	14144	0	1
89	ND	4	5	26.5	.	.	.	.	.	2016-05-24	14144	2016-05-26	0	14146	0	2
424	ND	4	24	38	.	.	.	.	.	2016-05-29	14149	2016-05-31	0	14151	0	2
10	DD	5	1	30	2016-05-18	14138	2016-05-19	14139	1	2016-05-21	14141	2016-05-22	0	14142	0	1
38	DD	5	3	29.5	2016-05-19	14139	2016-05-20	14140	1	2016-05-23	14143	2016-05-24	0	14144	0	1
191	DD	5	11	32	2016-05-23	14143	2016-05-24	14144	1	2016-05-26	14146	2016-05-27	0	14147	0	1
348	DD	5	20	28	2016-05-24	14144	2016-05-26	14146	2	2016-05-28	14148	2016-05-29	1	14149	1	1
383	DD	5	22	38	2016-05-27	14147	2016-05-28	14148	1	2016-05-30	14150	2016-05-31	1	14151	1	1
400	DD	5	23	44	2016-05-27	14147	2016-05-29	14149	2	2016-05-31	14151	2016-06-02	1	14153	2	2
431	DD	5	24	32	2016-05-25	14145	2016-05-27	14147	2	2016-05-29	14149	2016-05-30	1	14150	1	1
29	DR	5	2	30	2016-05-18	14138	2016-05-19	14139	1	2016-05-24	14144	2016-05-27	0	14147	0	3
92	DR	5	6	30.5	2016-05-18	14138	2016-05-19	14139	1	2016-05-21	14141	2016-05-22	0	14142	0	1
208	DR	5	12	33	2016-05-23	14143	2016-05-24	14144	1	2016-05-26	14146	2016-05-28	1	14148	2	2
270	DR	5	15	30	2016-05-19	14139	2016-05-20	14140	1	2016-05-22	14142	2016-05-23	0	14143	0	1
284	DR	5	16	30	2016-05-21	14141	2016-05-23	14143	2	2016-05-25	14145	2016-05-26	1	14146	1	1
311	DR	5	18	32	2016-05-24	14144	2016-05-25	14145	1	2016-05-27	14147	2016-05-28	1	14148	1	1
339	DR	5	19	28	2016-05-24	14144	2016-05-26	14146	2	2016-05-28	14148	2016-05-30	0	14150	0	2
344	DR	5	20	31	2016-05-27	14147	2016-05-29	14149	2	2016-05-31	14151	2016-06-01	1	14152	1	1
396	DR	5	22	38	2016-05-27	14147	2016-05-28	14148	1	2016-05-30	14150	2016-05-31	1	14151	1	1
426	DR	5	24	35	2016-05-25	14145	2016-05-27	14147	2	2016-05-29	14149	2016-05-31	0	14151	0	2
87	ND	5	5	30.5	.	.	.	.	.	2016-05-21	14141	2016-05-22	1	14142	1	1
98	ND	5	6	27	.	.	.	.	.	2016-05-30	14150	2016-06-02	1	14153	3	3
195	ND	5	11	38	.	.	.	.	.	2016-05-26	14146	2016-05-28	1	14148	2	2
203	ND	5	12	36	.	.	.	.	.	2016-05-28	14148	2016-05-29	1	14149	1	1
252	ND	5	14	29	.	.	.	.	.	2016-05-24	14144	2016-05-25	1	14145	1	1
282	ND	5	16	32	.	.	.	.	.	2016-05-25	14145	2016-05-26	1	14146	1	1
314	ND	5	18	30	.	.	.	.	.	2016-05-27	14147	2016-05-28	1	14148	1	1
337	ND	5	19	31	.	.	.	.	.	2016-05-29	14149	2016-05-31	1	14151	2	2
359	ND	5	20	30	.	.	.	.	.	2016-05-28	14148	2016-05-29	1	14149	1	1
387	ND	5	22	43	.	.	.	.	.	2016-05-30	14150	2016-06-02	1	14153	3	3
416	ND	5	24	36	.	.	.	.	.	2016-05-29	14149	2016-05-30	1	14150	1	1
3	ND	5	1	33.5	.	.	.	.	.	2016-05-21	14141	2016-05-24	0	14144	0	3
48	ND	5	3	26.5	.	.	.	.	.	2016-05-23	14143	2016-05-24	0	14144	0	1
33	ND	5	2	37.5	.	.	.	.	.	2016-05-24	14144	2016-05-26	0	14146	0	2
436	ND	5	25	35	.	.	.	.	.	2016-05-29	14149	2016-05-31	0	14151	0	2
413	ND	5	23	47	.	.	.	.	.	2016-05-31	14151	2016-06-04	0	14155	0	4
32	DD	6	2	27	2016-05-18	14138	2016-05-19	14139	1	2016-05-21	14141	2016-05-22	1	14142	1	1
52	DD	6	3	29.5	2016-05-18	14138	2016-05-19	14139	1	2016-05-21	14141	2016-05-23	0	14143	0	2
156	DD	6	9	26	2016-05-19	14139	2016-05-20	14140	1	2016-05-23	14143	2016-05-24	0	14144	0	1
200	DD	6	12	27	2016-05-25	14145	2016-05-27	14147	2	2016-05-29	14149	2016-05-30	1	14150	1	1
341	DD	6	19	26	2016-05-24	14144	2016-05-25	14145	1	2016-05-27	14147	2016-05-28	1	14148	1	1
378	DD	6	21	30	2016-05-26	14146	2016-05-27	14147	1	2016-05-29	14149	2016-05-30	1	14150	1	1
394	DD	6	22	36	2016-05-26	14146	2016-05-28	14148	2	2016-05-30	14150	2016-05-31	1	14151	1	1
422	DD	6	24	29	2016-05-25	14145	2016-05-27	14147	2	2016-05-29	14149	2016-05-30	1	14150	1	1
27	DR	6	2	25	2016-05-18	14138	2016-05-19	14139	1	2016-05-21	14141	2016-05-24	0	14144	0	3
81	DR	6	5	28.5	2016-05-21	14141	2016-05-22	14142	1	2016-05-24	14144	2016-05-25	1	14145	1	1
124	DR	6	7	26	2016-05-18	14138	2016-05-20	14140	2	2016-05-21	14141	2016-05-23	1	14143	2	2
145	DR	6	9	26	2016-05-19	14139	2016-05-20	14140	1	2016-05-22	14142	2016-05-24	0	14144	0	2
219	DR	6	13	27	2016-05-24	14144	2016-05-26	14146	2	2016-05-28	14148	2016-05-29	1	14149	1	1
265	DR	6	15	30	2016-05-21	14141	2016-05-23	14143	2	2016-05-25	14145	2016-05-27	1	14147	2	2
342	DR	6	19	24	2016-05-24	14144	2016-05-25	14145	1	2016-05-27	14147	2016-05-28	1	14148	1	1
365	DR	6	21	30.5	2016-05-26	14146	2016-05-27	14147	1	2016-05-29	14149	2016-05-31	1	14151	2	2
385	DR	6	22	30	2016-05-26	14146	2016-05-27	14147	1	2016-05-29	14149	2016-05-30	1	14150	1	1
404	DR	6	23	30	2016-05-26	14146	2016-05-27	14147	1	2016-05-29	14149	2016-05-30	1	14150	1	1
28	ND	6	2	29.5	.	.	.	.	.	2016-05-21	14141	2016-05-22	1	14142	1	1
120	ND	6	7	24.5	.	.	.	.	.	2016-05-25	14145	2016-05-26	1	14146	1	1
160	ND	6	9	26	.	.	.	.	.	2016-05-23	14143	2016-05-25	1	14145	2	2
206	ND	6	12	26	.	.	.	.	.	2016-05-29	14149	2016-05-31	1	14151	2	2
224	ND	6	13	26	.	.	.	.	.	2016-05-28	14148	2016-05-31	1	14151	3	3
258	ND	6	15	29	.	.	.	.	.	2016-05-25	14145	2016-05-26	1	14146	1	1
340	ND	6	19	29	.	.	.	.	.	2016-05-27	14147	2016-05-28	1	14148	1	1
369	ND	6	21	32.5	.	.	.	.	.	2016-05-29	14149	2016-05-30	1	14150	1	1
388	ND	6	22	31	.	.	.	.	.	2016-05-30	14150	2016-06-01	1	14152	2	2
405	ND	6	23	30	.	.	.	.	.	2016-05-29	14149	2016-05-30	1	14150	1	1
420	ND	6	24	26	.	.	.	.	.	2016-05-29	14149	2016-05-30	1	14150	1	1
51	ND	6	3	27	.	.	.	.	.	2016-05-23	14143	2016-05-26	0	14146	0	3
73	ND	6	5	30	.	.	.	.	.	2016-05-24	14144	2016-05-26	0	14146	0	2

## Sheet: MetaData
Description of column headings for previous dodder experiment:
#Plant: Unique ID for each tomato plant
#Treat: Treatment-- factor with 3 levels: ND (control-- no prior dodder),
#DR=Dodder allowed to attach but then removed,
#DD=Dodder allowed to attach and remain on host plant while second dodder seedling was attached
#Cult: plant cultivar (there were 6 cultivars tested). Cult 1=H3402, Cult2=H5608, Cult 3=H8504, Cult 4= H9492, Cult 5=H9553, Cult 6= H9992
#Height : covariate-- vertical height of tomato plant (cm) on day of dodder addition
#Block: Set of 3 plants, containing 1 plant in each of 3 "Treat" treatment groups
#D1: Calendar Date on which treatments were initiated (dodder seedlings added to appropriate treatment groups "DR" and "DD")
#JulD1: Julian date version of "D1"
#D1 att : Calendar Date of attachment of first dodder seedling (used as a treatment)
#JulD1att : Julian date of first dodder seedling attachment
#AveDayAtt : number of days to attachment of first dodder seedling
#D2: Calendar date on which second (test) dodder seedling added
#JulD2: Julian version of "D2"
#D2 att: date on which second dodder seedling attached
#Yes.No: binary response variable indicating whether second dodder seedling attached before it died
#JulD2Att: Julian date of second dodder seedling attachment
#AveDayAtt2: sorting variable-- either "0" if first dodder seedling did not attach, or
##number of days to attachment of first dodder (for plants where first dodder attached successfully)
#AveDayAtt3: number of days to attachment of second dodder seedling
