# Supplementary material for: Parasite Removal, but Not Herbivory, Deters Future Parasite Attachment on Tomato
Source: PLoS One. 2016 Aug 16;11(8):e0161076. doi: 10.1371/journal.pone.0161076 (PMC4986975; doi:10.1371/journal.pone.0161076)
Supplement: S2 Dataset — (XLS) [file pone.0161076.s002.xls]

## Sheet: PreviousHerbivoryExperiment.csv
S2 Title: Effects of prior herbivory on subsequent dodder attachment on 1 tomato cultivar (H5608)
Plant #	Treat	Block	Date Dmaged	DateBagsRmvd	Date dod. add	JulDate1	dateDodDied	DateDodAtt	JulDate2	AveDayAtt	YesNo	Date doddied	Height	Leaflength
1	C	1	2015-11-04	2015-11-05	2015-11-07	15311	.	2015-11-10	15314	3	1	.	8.76	3.777
2	CD	1	2015-11-04	2015-11-05	2015-11-07	15311	.	2015-11-14	15318	7	1	.	10	3.548
3	MD	1	2015-11-04	2015-11-05	2015-11-07	15311	.	2015-11-10	15314	3	1	.	9.3	4.028
4	C	2	2015-11-06	2015-11-07	2015-11-08	15312	.	2015-11-14	15318	6	1	.	7	3.049
5	CD	2	2015-11-06	2015-11-07	2015-11-08	15312	.	2015-11-21	15325	13	1	.	8.1	4.135
6	MD	2	2015-11-06	2015-11-07	2015-11-08	15312	.	2015-11-10	15314	2	1	.	9.2	4.427
7	C	3	2015-11-04	2015-11-05	2015-11-08	15312	2015-11-08	2016-11-22	15326	14	0	.	6.7	2.916
8	CD	3	2015-11-04	2015-11-05	2015-11-08	15312	2015-11-08	2015-11-14	15318	6	1	.	9.5	0.598
9	MD	3	2015-11-04	2015-11-05	2015-11-07	15311	.	2015-11-13	15317	6	1	.	7	2.533
10	C	4	2015-11-04	2015-11-05	2015-11-07	15311	.	2015-11-16	15320	9	1	.	9.1	4.441
11	CD	4	2015-11-04	2015-11-05	2015-11-09	15313	2015-11-09	2015-11-17	15321	8	1	.	8.7	3.688
12	MD	4	2015-11-04	2015-11-05	2015-11-07	15311	.	2015-11-09	15313	2	1	.	8	3.475
13	C	5	2015-11-06	2015-11-07	2015-11-08	15312	.	2015-11-11	15315	3	1	.	10.9	5.26
14	CD	5	2015-11-06	2015-11-07	2015-11-08	15312	.	2015-11-10	15314	2	1	.	8.9	4.03
15	MD	5	2015-11-06	2015-11-07	2015-11-08	15312	.	2016-11-20	15324	12	0	.	7.4	3.735
16	C	6	2015-11-04	2015-11-06	2015-11-07	15311	.	2016-11-20	15324	13	0	.	9.7	3.685
17	CD	6	2015-11-04	2015-11-06	2015-11-07	15311	.	2016-11-21	15325	14	0	.	8.6	4.834
18	MD	6	2015-11-04	2015-11-06	2015-11-07	15311	.	2016-11-20	15324	13	0	.	10	3.503
19	C	7	2015-11-05	2015-11-06	2015-11-07	15311	.	2015-11-12	15316	5	1	.	7.5	3.266
20	CD	7	2015-11-05	2015-11-06	2015-11-07	15311	.	2016-11-21	15325	14	0	.	8.5	2.956
21	MD	7	2015-11-05	2015-11-06	2015-11-07	15311	.	2016-11-21	15325	14	0	.	8.5	3.165
22	C	8	2015-11-04	2015-11-05	2015-11-07	15311	.	2016-11-16	15320	9	0	.	9.6	4.575
23	CD	8	2015-11-04	2015-11-05	2015-11-07	15311	.	2015-11-09	15313	2	1	2016-11-17	9.1	4.782
24	MD	8	2015-11-04	2015-11-05	2015-11-07	15311	.	2015-11-19	15323	12	1	.	9.5	3.814
25	C	9	2015-11-04	2015-11-05	2015-11-07	15311	.	2015-11-17	15321	10	1	.	5.5	3.62
26	CD	9	2015-11-04	2015-11-05	2015-11-07	15311	.	2015-11-20	15324	13	1	.	8	2.979
27	MD	9	2015-11-04	2015-11-05	2015-11-07	15311	.	2016-11-22	15326	15	0	.	8	3.907
28	C	10	2015-11-04	2015-11-05	2015-11-07	15311	.	2015-11-17	15321	10	1	.	10.5	3.663
29	CD	10	2015-11-04	2015-11-05	2015-11-07	15311	.	2015-11-20	15324	13	1	.	7.8	3.202
30	MD	10	2015-11-04	2015-11-05	2015-11-07	15311	.	2015-11-15	15319	8	1	.	8.9	3.444
31	C	11	2015-11-04	2015-11-05	2015-11-07	15311	.	2015-11-10	15314	3	1	.	7	3.647
32	CD	11	2015-11-04	2015-11-05	2015-11-07	15311	.	2016-11-17	15321	10	0	.	8.5	4.117
33	MD	11	2015-11-04	2015-11-05	2015-11-07	15311	.	2016-11-22	15326	15	0	.	8	3.81
34	C	12	2015-11-04	2015-11-05	2015-11-07	15311	.	2016-11-20	15324	13	0	.	9	3.767
35	CD	12	2015-11-04	2015-11-05	2015-11-07	15311	.	2016-11-20	15324	13	0	.	9.5	4.35
36	MD	12	2015-11-04	2015-11-05	2015-11-09	15313	2015-11-09	2015-11-13	15317	4	1	.	10.6	4.446
37	C	13	2015-11-04	2015-11-05	2015-11-07	15311	.	2016-11-24	15328	17	0	.	7.4	4.248
38	CD	13	2015-11-04	2015-11-05	2015-11-07	15311	.	2015-11-16	15320	9	1	.	9	4.607
39	MD	13	2015-11-04	2015-11-05	2015-11-07	15311	.	2016-11-15	15319	8	0	.	9.6	4.906
40	C	14	2015-11-04	2015-11-05	2015-11-07	15311	.	2016-11-17	15321	10	0	.	7.4	3.602
41	CD	14	2015-11-04	2015-11-05	2015-11-07	15311	.	2016-11-24	15328	17	0	.	8.2	4.263
42	MD	14	2015-11-04	2015-11-05	2015-11-07	15311	.	2016-11-19	15323	12	0	.	10.2	4.838
43	C	15	2015-11-04	2015-11-05	2015-11-07	15311	.	2016-11-23	15327	16	0	.	8.5	5.106
44	CD	15	2015-11-04	2015-11-05	2015-11-10	15314	2015-11-10	2015-11-14	15318	4	1	.	9.2	3.668
45	MD	15	2015-11-04	2015-11-05	2015-11-10	15314	2015-11-10	2016-11-24	15328	14	0	.	7.9	3.567
46	C	16	2015-11-04	2015-11-05	2015-11-07	15311	.	2016-11-14	15318	7	0	.	8.5	3.728
47	CD	16	2015-11-04	2015-11-05	2015-11-07	15311	.	2016-11-17	15321	10	0	.	8.9	3.782
48	MD	16	2015-11-04	2015-11-05	2015-11-07	15311	.	2016-11-15	15319	8	0	.	10.5	4.61
49	C	17	2015-11-04	2015-11-05	2015-11-07	15311	.	2016-11-25	15329	18	0	.	9.8	5.123
50	CD	17	2015-11-04	2015-11-05	2015-11-07	15311	.	2016-11-24	15328	17	0	.	9.3	4.196
51	MD	17	2015-11-04	2015-11-05	2015-11-09	15313	2015-11-09	.	.	NA	0	NA	9.5	4.789
52	C	18	2015-11-04	2015-11-05	2015-11-07	15311	.	2015-11-10	15314	3	1	.	9	3.56
53	CD	18	2015-11-04	2015-11-05	2015-11-07	15311	.	2015-11-09	15313	2	1	.	8.3	3.804
54	MD	18	2015-11-04	2015-11-05	2015-11-07	15311	.	2016-11-26	15330	19	0	.	10	4.997
55	C	19	2015-11-04	2015-11-05	2015-11-07	15311	.	2015-11-14	15318	7	1	.	6.1	2.788
56	CD	19	2015-11-04	2015-11-05	2015-11-07	15311	.	2015-11-10	15314	3	1	.	9	5.032
57	MD	19	2015-11-04	2015-11-05	2015-11-07	15311	.	2016-11-23	15327	16	0	.	9.9	4.58
58	C	20	2015-11-04	2015-11-05	2015-11-07	15311	.	2015-11-13	15317	6	1	.	7.5	3.507
59	CD	20	2015-11-04	2015-11-05	2015-11-07	15311	.	2016-11-15	15319	8	0	.	10.5	4.988
60	MD	20	2015-11-04	2015-11-05	2015-11-07	15311	.	2015-11-14	15318	7	1	.	9.9	4.432
61	C	21	2015-11-04	2015-11-05	2015-11-07	15311	.	2015-11-25	15329	18	1	.	11.4	5.181
62	CD	21	2015-11-04	2015-11-05	2015-11-07	15311	.	2015-11-20	15324	13	1	.	11.2	4.938
63	MD	21	2015-11-04	2015-11-05	2015-11-07	15311	.	2015-11-14	15318	7	1	.	10.5	4.366
64	C	22	2015-11-04	2015-11-05	2015-11-07	15311	.	2015-11-21	15325	14	1	.	9.9	6.038
65	CD	22	2015-11-04	2015-11-05	2015-11-09	15313	2015-11-09	2016-11-29	15333	20	0	.	8	4.088
66	MD	22	2015-11-04	2015-11-05	2015-11-07	15311	.	2015-11-15	15319	8	1	.	10.8	4.808
67	C	23	2015-11-04	2015-11-05	2015-11-07	15311	.	2016-11-13	15317	6	0	.	10.5	4.641
68	CD	23	2015-11-04	2015-11-05	2015-11-07	15311	.	2015-11-21	15325	14	1	.	12.5	6.757
69	MD	23	2015-11-04	2015-11-05	2015-11-07	15311	.	2016-11-20	15324	13	0	.	12	4.983
70	C	24	2015-11-04	2015-11-05	2015-11-07	15311	.	2015-11-12	15316	5	1	.	9	4.378
71	CD	24	2015-11-04	2015-11-05	2015-11-07	15311	.	2015-11-17	15321	10	1	2016-11-26	7.6	5.054
72	MD	24	2015-11-04	2015-11-05	2015-11-07	15311	.	2015-11-10	15314	3	1	.	9.4	4.469
73	C	25	2015-11-05	2015-11-06	2015-11-07	15311	.	2015-11-12	15316	5	1	2016-11-19	7	2.226
74	CD	25	2015-11-05	2015-11-06	2015-11-07	15311	.	2015-11-17	15321	10	1	.	7	2.637
75	MD	25	2015-11-05	2015-11-06	2015-11-07	15311	.	2016-11-19	15323	12	0	.	10.2	3.709
76	C	26	2015-11-05	2015-11-06	2015-11-07	15311	.	2015-11-10	15314	3	1	2016-11-18	6.3	2.269
77	CD	26	2015-11-05	2015-11-06	2015-11-07	15311	.	2015-11-09	15313	2	1	.	8.6	3.124
78	MD	26	2015-11-05	2015-11-06	2015-11-07	15311	.	2015-11-09	15313	2	1	.	8.5	3.352
79	C	27	2015-11-04	2015-11-05	2015-11-07	15311	.	2016-11-19	15323	12	0	.	6.9	2.206
80	CD	27	2015-11-04	2015-11-05	2015-11-07	15311	.	2016-11-27	15331	20	0	.	11	4.337
81	MD	27	2015-11-04	2015-11-05	2015-11-07	15311	.	2015-11-23	15327	16	1	.	10	5.228
82	C	28	2015-11-04	2015-11-05	2015-11-07	15311	.	2015-11-09	15313	2	1	.	6.5	2.903
83	CD	28	2015-11-04	2015-11-05	2015-11-07	15311	.	2015-11-17	15321	10	1	.	9	4.472
84	MD	28	2015-11-04	2015-11-05	2015-11-07	15311	.	2015-11-17	15321	10	1	.	12.2	6.161
85	C	29	2015-11-04	2015-11-05	2015-11-07	15311	.	2015-11-10	15314	3	1	2016-11-19	6.5	2.959
86	CD	29	2015-11-04	2015-11-05	2015-11-07	15311	.	2016-11-25	15329	18	0	.	8.2	3.762
87	MD	29	2015-11-04	2015-11-05	2015-11-07	15311	.	2015-11-10	15314	3	1	.	9	3.634
88	C	30	2015-11-04	2015-11-05	2015-11-07	15311	.	2015-11-09	15313	2	1	2016-11-18	4.2	2.49
89	CD	30	2015-11-04	2015-11-05	2015-11-07	15311	.	2015-11-18	15322	11	1	.	12	3.568
90	MD	30	2015-11-04	2015-11-05	2015-11-07	15311	.	2016-11-18	15322	11	0	.	8.4	5.489
91	C	31	2015-11-04	2015-11-05	2015-11-07	15311	.	2015-11-19	15323	12	1	2016-11-23	6.9	2.491
92	CD	31	2015-11-04	2015-11-05	2015-11-07	15311	.	2015-11-15	15319	8	1	.	8.7	3.433
93	MD	31	2015-11-04	2015-11-05	2015-11-07	15311	.	2015-11-17	15321	10	1	.	6.2	3.017
94	C	32	2015-11-04	2015-11-05	2015-11-07	15311	.	2016-11-24	15328	17	0	.	7.7	3.811
95	CD	32	2015-11-04	2015-11-05	2015-11-07	15311	.	2015-11-24	15328	17	1	.	8.6	4.366
96	MD	32	2015-11-04	2015-11-05	2015-11-10	15314	2015-11-10	2015-11-17	15321	7	1	2016-11-23	9.2	3.629
97	C	33	2015-11-04	2015-11-05	2015-11-07	15311	.	2016-11-20	15324	13	0	.	7.5	3.498
98	CD	33	2015-11-04	2015-11-05	2015-11-07	15311	.	2015-11-09	15313	2	1	2016-11-18	5.1	2.295
99	MD	33	2015-11-04	2015-11-05	2015-11-07	15311	.	2015-11-15	15319	8	1	.	8.9	2.592
100	C	34	2015-11-05	2015-11-06	2015-11-07	15311	.	2015-11-17	15321	10	1	.	6.5	2.806
101	CD	34	2015-11-05	2015-11-06	2015-11-07	15311	.	2015-11-10	15314	3	1	.	7.4	3.076
102	MD	34	2015-11-05	2015-11-06	2015-11-07	15311	.	2015-11-23	15327	16	1	.	10.5	4.985
103	C	35	2015-11-05	2015-11-06	2015-11-07	15311	.	2015-11-24	15328	17	1	.	7.4	3.357
104	CD	35	2015-11-05	2015-11-06	2015-11-07	15311	.	2015-11-15	15319	8	1	.	10.4	3.92
105	MD	35	2015-11-05	2015-11-06	2015-11-07	15311	.	2015-11-09	15313	2	1	2016-11-19	9.4	3.159
106	C	36	2015-11-05	2015-11-07	2015-11-09	15313	.	2016-11-24	15328	15	0	.	12	4.68
107	CD	36	2015-11-05	2015-11-07	2015-11-09	15313	.	2015-11-17	15321	8	1	.	11	4.511
108	MD	36	2015-11-05	2015-11-07	2015-11-09	15313	.	2015-11-15	15319	6	1	.	9.6	4.02
109	C	37	2015-11-05	2015-11-06	2015-11-08	15312	.	2016-11-19	15323	11	0	.	8.5	4.549
110	CD	37	2015-11-05	2015-11-06	2015-11-08	15312	.	2016-11-20	15324	12	0	.	10.5	3.451
111	MD	37	2015-11-05	2015-11-06	2015-11-08	15312	.	2015-11-17	15321	9	1	.	9.3	4.49
112	C	38	2015-11-05	2015-11-08	2015-11-09	15313	.	2016-11-23	15327	14	0	.	9	3.761
113	CD	38	2015-11-05	2015-11-08	2015-11-09	15313	.	2016-11-24	15328	15	0	.	8.5	3.264
114	MD	38	2015-11-05	2015-11-08	2015-11-09	15313	.	2016-11-29	15333	20	0	.	10.5	4.302
115	C	39	2015-11-05	2015-11-06	2015-11-08	15312	.	2015-11-17	15321	9	1	.	8.5	4.064
116	CD	39	2015-11-05	2015-11-06	2015-11-08	15312	.	2015-11-15	15319	7	1	.	9.3	4.809
117	MD	39	2015-11-05	2015-11-06	2015-11-08	15312	.	2016-11-25	15329	17	0	.	9.1	3.703
118	C	40	2015-11-05	2015-11-06	2015-11-08	15312	.	2015-11-20	15324	12	1	.	12.1	5.908
119	CD	40	2015-11-05	2015-11-06	2015-11-08	15312	.	2015-11-19	15323	11	1	.	12	6.145
120	MD	40	2015-11-05	2015-11-06	2015-11-08	15312	.	2015-11-19	15323	11	1	.	11.4	5.197
121	C	41	2015-11-05	2015-11-06	2015-11-10	15314	2015-11-10	2016-11-24	15328	14	0	.	9.3	4.011
122	CD	41	2015-11-05	2015-11-06	2015-11-08	15312	.	2015-11-17	15321	9	1	.	9.5	4.772
123	MD	41	2015-11-05	2015-11-06	2015-11-08	15312	.	2016-11-24	15328	16	0	.	7	3.572
124	C	42	2015-11-05	2015-11-06	2015-11-08	15312	.	2015-11-17	15321	9	1	.	10.1	5.371
125	CD	42	2015-11-05	2015-11-06	2015-11-08	15312	.	2015-11-16	15320	8	1	.	9	3.491
126	MD	42	2015-11-05	2015-11-06	2015-11-08	15312	.	2015-11-17	15321	9	1	.	9	4.295
127	C	43	2015-11-05	2015-11-06	2015-11-08	15312	.	2016-11-18	15322	10	0	.	8.6	4.002
128	CD	43	2015-11-05	2015-11-06	2015-11-08	15312	.	2015-11-15	15319	7	1	.	7.9	3.782
129	MD	43	2015-11-05	2015-11-06	2015-11-08	15312	.	2015-11-24	15328	16	1	.	8.9	3.014
130	C	44	2015-11-05	2015-11-06	2015-11-08	15312	.	2015-11-23	15327	15	1	.	9	5.434
131	CD	44	2015-11-05	2015-11-06	2015-11-08	15312	.	2016-11-25	15329	17	0	.	8	2.287
132	MD	44	2015-11-05	2015-11-06	2015-11-08	15312	.	2015-11-15	15319	7	1	.	10.5	3.606
133	C	45	2015-11-05	2015-11-06	2015-11-08	15312	.	2015-11-11	15315	3	1	.	11.4	4.961
134	CD	45	2015-11-05	2015-11-06	2015-11-08	15312	.	2016-11-15	15319	7	0	.	10.4	4.962
135	MD	45	2015-11-05	2015-11-06	2015-11-08	15312	.	2015-11-21	15325	13	1	.	11.4	5.179
136	C	46	2015-11-05	2015-11-06	2015-11-08	15312	.	2015-11-16	15320	8	1	.	8.3	3.981
137	CD	46	2015-11-05	2015-11-06	2015-11-08	15312	.	2015-11-21	15325	13	1	.	10.5	4.393
138	MD	46	2015-11-05	2015-11-06	2015-11-08	15312	.	2015-11-15	15319	7	1	.	6.5	3.959
139	C	47	2015-11-05	2015-11-06	2015-11-08	15312	.	2016-11-25	15329	17	0	.	10.5	3.284
140	CD	47	2015-11-05	2015-11-06	2015-11-08	15312	.	2015-11-24	15328	16	1	.	10	4.212
141	MD	47	2015-11-05	2015-11-06	2015-11-08	15312	.	2016-11-27	15331	19	0	.	9.1	3.732
142	C	48	2015-11-05	2015-11-06	2015-11-08	15312	.	2016-11-24	15328	16	0	.	13	5.45
143	CD	48	2015-11-05	2015-11-06	2015-11-08	15312	.	2016-11-22	15326	14	0	.	8.6	4.515
144	MD	48	2015-11-05	2015-11-06	2015-11-10	15314	2015-11-10	2015-11-21	15325	11	1	.	9.1	4.434
145	C	49	2015-11-05	2015-11-06	2015-11-08	15312	.	2016-11-18	15322	10	0	.	10.1	4.72
146	CD	49	2015-11-05	2015-11-06	2015-11-08	15312	.	2015-11-17	15321	9	1	2016-11-19	10	4.027
147	MD	49	2015-11-05	2015-11-06	2015-11-08	15312	.	2015-11-11	15315	3	1	2016-11-19	11.1	4.98
148	C	50	2015-11-05	2015-11-06	2015-11-08	15312	.	2015-11-22	15326	14	1	2016-11-25	9.5	4.829
149	CD	50	2015-11-05	2015-11-06	2015-11-08	15312	.	2016-11-19	15323	11	0	.	9.4	3.402
150	MD	50	2015-11-05	2015-11-06	2015-11-08	15312	.	2015-11-16	15320	8	1	.	10.5	4.21

## Sheet: Metadata
Description of column headings for previous herbivory experiment:
#Plant: Unique ID for each tomato plant
#Treat: Treatment-- factor with 3 levels: control (no prior damage), CD=caterpillar damage, MD=mechanical damage
#Block: Set of 3 plants, containing 1 plant in each of 3 "Treat" treatment groups
#Date.Dmaged: Date on which treatments were initiated (caterpillars added or mechanical damage applied)
#DateBagsRmvd : Date on which caterpillars removed
#Date.dod.add: Date on which dodder seedling was added to pot
#JulDate1: Date.dod.add in Julian days-- first 2 digits for year, last 3 digits for julian day
#dateDodDied : Date 2nd dodder seedling added to pot if first dodder seedling died on same day it was added to pot
#DateDodAtt: Calendar date of dodder attachment
#JulDate2 : Julian date of dodder attachement
#AveDayAtt : Number of days from dodder addition to attachment (or dodder seedling death)
#YesNo : Binary response for survival analysis-- 1= Dodder attached , 0 = Dodder did not attach
#Date.doddied : Date on which dodder seedling died
#Height : covariate-- vertical height of tomato plant (cm) on day of dodder addition
#Leaflength : Length of midvein of largest tomato leaf on date of dodder addition
